# Supplementary material for: Prothrombin Time-International Normalized Ratio Predicts the Outcome of Atrial Fibrillation Patients Taking Rivaroxaban
Source: Biomedicines. 2022 Dec 10;10(12):3210. doi: 10.3390/biomedicines10123210 (PMC9775588; doi:10.3390/biomedicines10123210)
Supplement: Supplementary file 1 [file biomedicines-10-03210-s001.zip]

Archive with 1 entries (1 files):
- biomedicines-2019562-supplementary.pdf
